# Supplementary material for: Diagnostic Potential of microRNAs in Extracellular Vesicles Derived from Bronchoalveolar Lavage Fluid for Pneumonia—A Preliminary Report
Source: Cells. 2022 Sep 22;11(19):2961. doi: 10.3390/cells11192961 (PMC9564323; doi:10.3390/cells11192961)
Supplement: Supplementary file 1 [file cells-11-02961-s001.zip]

Archive with 1 entries (1 files):
- cells-1783753-supplementary.pdf
